# Supplementary material for: Density-Dependent Effects of Simultaneous Root and Floral Herbivory on Plant Fitness and Defense
Source: Plants (Basel). 2023 Jan 7;12(2):283. doi: 10.3390/plants12020283 (PMC9867048; doi:10.3390/plants12020283)
Supplement: Supplementary file 1 [file plants-12-00283-s001.zip]

Archive with 1 entries (1 files):
- plants-2087928-supplementary.pdf
